# Supplementary material for: Integrated Metabolomics and Proteomics Analyses in the Local Milieu of Islet Allografts in Rejection versus Tolerance
Source: Int J Mol Sci. 2021 Aug 15;22(16):8754. doi: 10.3390/ijms22168754 (PMC8395897; doi:10.3390/ijms22168754)
Supplement: Supplementary file 1 [file ijms-22-08754-s001.zip]

Archive with 1 entries (1 files):
- ijms-1259019-supplementary.xlsx
