# Supplementary material for: Integrated Metabolomics and Proteomics Analyses in the Local Milieu of Islet Allografts in Rejection versus Tolerance
Source: Int J Mol Sci. 2021 Aug 15;22(16):8754. doi: 10.3390/ijms22168754 (PMC8395897; doi:10.3390/ijms22168754)
Supplement: Supplementary file 1 [file ijms-22-08754-s001.zip › ijms-1259019-supplementary.xlsx]

## Sheet: Table S1
Protein name	Gene name	Pre-TX Mouse1	Pre-TX Mouse2	Pre-TX Mouse3	Pre-TX Mouse4	Pre-TX Mouse5		Rejected Mouse1	Rejected Mouse2	Rejected Mouse3	Rejected Mouse4	Rejected Mouse5		Tolerant Mouse1	Tolerant Mouse2	Tolerant Mouse3	Tolerant Mouse4
Alpha-2-macroglobulin;Alpha-2-macroglobulin 165 kDa subunit;Alpha-2-macroglobulin 35 kDa subunit	A2m	201050	182517	100671	183273	79255.2		152678	191571	114244	153352	265870		161078	153301	55745.8	176926
Alpha-2-macroglobulin-P	A2mp	643.904	754.629	33.8786	578.173	474.229		63.3401	48.6019	428.611	110.305	237.894		64.658	66.0362	37.8905	94.363
Actin, cytoplasmic 2;Actin, cytoplasmic 2, N-terminally processed	Actg1	6357.37	41492.8	18992.4	36635.3	14772.1		10628.4	6019.25	22458.8	14171.2	20078.3		21847.3	11769.6	721.288	11396.1
Alpha-actinin-4	Actn4	278.107	2460.29	98.6683	2571.31	373.827		145.807	104.052	782.998	39.4419	533.262		231.971	274.715	72.966	314.94
Afamin	Afm	7917.8	17354.7	1651.83	7754.9	6748.61		5916.97	13201.7	8666.93	8114.41	8560.77		5384.77	13104.2	9547.42	11675
Angiotensinogen;Angiotensin-1;Angiotensin-2;Angiotensin-3;Angiotensin-4;Angiotensin 1-9;Angiotensin 1-7;Angiotensin 1-5;Angiotensin 1-4	Agt	4823.7	6385.9	988.636	6918.02	7224.62		1714.31	9151.13	5695.78	7253.87	9559.1		5049.63	6731.34	1442.74	9759.25
Alpha-2-HS-glycoprotein	Ahsg	169768	314918	59667.3	182883	138227		86705.5	272486	207869	235159	261422		149753	241843	155170	264177
	AI182371	210.302	386.561	100.357	194.419	318.719		110.011	513.53	320.172	731.185	771.444		422.551	537.619	471.92	648.55
Serum albumin	Alb	5.65012e+06	5.50176e+06	1.19103e+06	5.64521e+06	5.38531e+06		2.17719e+06	4.65955e+06	4.08183e+06	4.06282e+06	4.2193e+06		2.45447e+06	4.53677e+06	6.29326e+06	4.49014e+06
Aldehyde dehydrogenase, dimeric NADP-preferring	Aldh3a1	372.271	4048.59	397.04	1798.66	71.2422		4.91114	2271.86	6059.27	523.799	1230.92		250.038	510.623	562.06	943.493
Fructose-bisphosphate aldolase A;Fructose-bisphosphate aldolase	Aldoa;Aldoart1	1087.53	5267.47	2359.93	5711.37	7315.75		2045.49	796.506	2757.32	1399.36	2518.6		2920.98	1900.13	67.8078	607.22
Protein AMBP;Alpha-1-microglobulin;Inter-alpha-trypsin inhibitor light chain;Trypstatin	Ambp	1497.85	2692.18	742.352	1676.4	1213.86		909.581	2625.01	1748.47	3628.73	3504.05		1449.44	3762.74	2665.15	2560.32
Amyloid-like protein 1;C30	Aplp1	4100.9	2962.36	164.559	3374.9	4140.11		125.059	2644.3	3953.83	2026.54	2733.35		907.389	4217.95	100.655	594.39
	Aplp2	6613.3	6625.82	2437.5	9629.93	14525.2		1413.43	5499.69	6256.46	2906.68	5024.34		2164.21	8516.97	67.1329	1423.79
Apolipoprotein A-I;Proapolipoprotein A-I;Truncated apolipoprotein A-I	Apoa1	59940	213035	107375	112305	154623		73684.1	239715	171047	243562	228797		256281	293584	136295	366526
Apolipoprotein A-II;Proapolipoprotein A-II	Apoa2	3749.26	19854.9	15603.6	9331.99	10166.2		4077.77	19557.1	26027.2	30759.1	20062.9		16529.7	39966.6	22375.9	35233.7
Apolipoprotein A-IV	Apoa4	33183.3	52863.9	19918.4	33156.7	38057.7		13865.4	65221.9	45422.2	47179	40405.2		62042.9	63421.2	48765.4	73461.9
Apolipoprotein C-III	Apoc3	466.966	1954.1	237.823	476.381	1054.72		79.1105	3099.71	3487.35	3368.4	3692.27		4355.11	3735.86	258.839	2562.53
Apolipoprotein E	Apoe	42526.2	31951.3	12740.2	35153.1	47014.3		15802.4	32083.3	42517.2	34114.4	39514.2		21698	29149.9	10688.4	14536.7
Beta-2-glycoprotein 1	Apoh	4019.32	5733.23	1458.98	4847.47	4783.68		1404.54	5530.61	4589.53	4376.24	5648.42		3702.42	7528.88	5426.26	9473.94
Amyloid beta A4 protein;N-APP;Soluble APP-alpha;Soluble APP-beta;C99;Beta-amyloid protein 42;Beta-amyloid protein 40;C83;P3(42);P3(40);C80;Gamma-secretase C-terminal fragment 59;Gamma-secretase C-terminal fragment 57;Gamma-secretase C-terminal fragment 50;C31	App	5449.56	4426.34	826.25	5660.34	6933.52		755.077	3039	3326.82	2234.23	2909.58		1381.26	4685.38	429.397	1052.65
V-type proton ATPase subunit S1	Atp6ap1	9622.55	5109.7	183.051	7742.55	14352.6		377.403	2367.73	3964.09	1796.18	2425.38		991.504	3620.41	301.471	1023.23
Zinc-alpha-2-glycoprotein	Azgp1	2177.06	4673.84	2323.16	3217.31	3223.39		1856.41	6160.52	4938.11	7855.17	9052.56		5404.65	7231.99	2011.18	14098
Beta-2-microglobulin	B2m	1387.68	196.224	70.5158	1620.85	1390.85		64.0347	287.186	559.229	680.493	371.493		133.357	376.857	979.921	420.932
Flavin reductase (NADPH)	Blvrb	494.854	437.702	16882	384.38	742.603		14235.6	1731.24	2792.98	2567.55	1173.59		8807.59	206.93	2117.01	30.9388
Complement C3;Complement C3 beta chain;C3-beta-c;Complement C3 alpha chain;C3a anaphylatoxin;Acylation stimulating protein;Complement C3b alpha chain;Complement C3c alpha chain fragment 1;Complement C3dg fragment;Complement C3g fragment;Complement C3d fragment;Complement C3f fragment;Complement C3c alpha chain fragment 2	C3	83333.5	188622	46919.2	80071.3	93040.9		61346.5	145798	88446.5	105255	119938		70278.2	108027	97840.1	114024
Complement C4-B;Complement C4 beta chain;Complement C4 alpha chain;C4a anaphylatoxin;Complement C4 gamma chain	C4b	10372.7	19028.2	73346.2	14008	11960.9		7578.51	26110.3	21709.7	28554.2	28807.2		37591.8	14099.5	6556.42	15353.9
Complement C5;Complement C5 beta chain;Complement C5 alpha chain;C5a anaphylatoxin;Complement C5 alpha chain	C5	1686.92	5464.96	2527.64	4016.35	92802.9		1687.06	5268.41	6010.96	9381.77	12926.1		6507.6	9909.44	2399.86	4109.76
Complement component C8 alpha chain	C8a	1522	3277.06	2184.63	3737.69	4087.37		904.972	2297.56	5766.19	7411.47	9344.53		4933.61	9567.41	441.28	6873.5
Complement component C8 beta chain	C8b	1321.27	3150.61	1121.71	2613.84	2371.11		672.273	2257.16	4188.62	6244.88	6496.51		4510.78	7114.34	338.093	6098.99
Complement component C8 gamma chain	C8g	942.15	2314.25	1387.5	2338.95	2455.01		3607.39	2780.92	4366.56	6525.58	7691.74		4145.49	6844.61	334.249	6473.97
Complement component C9	C9	663.384	1109.98	1570.16	2568.77	2508.71		611.274	2053.86	4392.85	6032.53	7587.16		3413.06	5192.94	1377.4	9178.72
Carbonic anhydrase 2	Ca2;Car2	4544.76	1592.33	88063.5	1384.03	827.062		98146.5	7154.18	10925.5	11812.7	7425.98		45163	282.435	520.353	68.8743
Calmodulin-like protein 3	Calml3	382.87	1900.22	282.852	501.933	348.446		237.833	211.112	953.753	31.5604	407.523		72.3364	286.265	129.848	217.177
CD44 antigen	Cd44	469.088	409.398	55.1814	492.87	910.741		127.743	330.875	255.342	233.255	175.502		223.207	342.815	177.922	164.131
Cadherin-2	Cdh2	7800.23	3909.91	946.402	8765.34	10351.4		874.483	2158.85	3182.07	1744.58	1983.79		361.646	2895.94	319.597	585.483
Carboxylic ester hydrolase	Ces1b	1110.5	1964.73	147.042	640.709	394.581		1319.22	2457.34	1422.97	1692.28	1707.4		343.828	3428.54	578.599	12530.7
Carboxylesterase 1C	Ces1c	74262.4	20511	16481.3	61283.7	51483.2		53542	141121	78499.4	95825.8	83320		59689.2	99905	93553.6	132640
Complement factor D	Cfd	8681.83	6361.96	2854.73	6868.89	5333.86		5620.96	9951.01	4322.78	5868.93	3751		4545.33	4243.98	6166.56	2125.12
Complement factor H	Cfh	3255.63	13554.8	3883.51	3975.83	7564.02		4023.42	6555.82	6639.74	9907.51	14788.2		7807.29	9101.78	2340	8429.2
Complement factor I;Complement factor I heavy chain;Complement factor I light chain	Cfi	4707.39	11106.9	3695.25	5388.71	4213.24		5915.01	10312.3	7262.18	12155.3	14566.4		7173.74	12007.7	8634.73	14686.6
Properdin	Cfp	172.96	736.849	77.4025	91.7609	75.496		477.383	577.168	216.57	589.437	705.792		442.671	320.551	86.1432	442.8
Chromogranin-A;Pancreastatin;Beta-granin;WE-14;Catestatin;GE-25;Serpinin-RRG;Serpinin;p-Glu serpinin precursor	Chga	7297.8	6232.58	1376.6	6645.4	8302.9		844.155	3028.95	5422.32	2868.33	5527.55		2380.78	7078.72	456.078	2474.83
Secretogranin-1;CCB peptide;PE-11	Chgb	4565.49	3333.97	638.997	5317.6	7700.28		319.217	2053.87	2782.98	1204.01	1644.27		974.498	4827.68	245	618.885
Calsyntenin-1;Soluble Alc-alpha;CTF1-alpha	Clstn1	11589.4	6003.78	897.757	10132.2	11361.2		364.749	2910.88	4163.6	2902.77	3495.24		1493.63	5969.41	1131.8	857.346
Clathrin heavy chain;Clathrin heavy chain 1	Cltc	79.1553	1461.2	173.003	1724.1	923.365		64.132	12.3099	776.759	21.0915	252.997		300.964	155.774	450.117	208.165
Clusterin;Clusterin beta chain;Clusterin alpha chain	Clu	81471.2	72860.7	22177.9	61819.1	68522		23805.1	58409.3	93721	67547.7	75443.4		39578.6	82737.2	13230.6	56777.7
	Cp	22250.9	38951.4	7190.81	28386.5	27730.1		14669.9	37982.3	41330.7	49575.1	59763		27016.8	63527.9	32003.4	56224.1
Ceruloplasmin	Cp	389.734	776.43	226.289	513.63	401.106		356.699	782.23	735.622	1255.64	1209.66		710.559	1489.38	689.831	1396.68
Carboxypeptidase B2	Cpb2	1363.91	1708.76	284.176	1732.09	1529.7		164.948	1210.84	764.731	2138.46	2361.45		992.902	2264.2	890.26	1807.14
Carboxypeptidase E	Cpe	4917.5	2617.61	1161.94	3641.04	5854.35		809.34	1604.72	2307.25	1037.71	978.005		953.127	3106.75	263.709	663.808
Carboxypeptidase N catalytic chain	Cpn1	46.7217	451.305	248.487	180.79	69.3731		181.301	424.949	475.803	843.259	1171.71		729.91	955.364	305.105	1502.04
Carboxypeptidase N subunit 2	Cpn2	2329.98	5441.31	1395.76	2319.39	2029.06		2160.38	5026.31	3139.88	3275.36	6845.68		3213.09	5265.4	1160.42	4814.54
Corticotropin-releasing factor-binding protein	Crhbp	1956.47	424.696	978.694	1973.91	2151.88		52.012	327.998	232.175	270.873	74.6345		119.933	400.85	85.0152	219.568
Cystatin-C	Cst3	22107.8	6288.22	1536.11	16947.7	27810.7		1231.02	4310.68	6585.98	2934.38	2009.27		1969.48	6981.69	2413.14	2439.22
Cathepsin B;Cathepsin B light chain;Cathepsin B heavy chain	Ctsb	12538.6	5460.02	838.29	12217.8	15329.7		2022.16	4682.44	6950.57	5409.85	5158.53		3675.74	7091.61	1080.78	2506.31
Cathepsin D	Ctsd	1602.27	665.47	193.134	1892.09	1730.23		367.499	308.588	937.36	846.81	394.986		258.577	716.331	121.968	45.3753
Cathepsin Z	Ctsz	1566.82	716.298	44.24	1123.84	2393.82		92.8814	409.664	824.885	512.562	512.846		95.9929	805.302	51.1586	163.377
Plasma kallikrein;Plasma kallikrein heavy chain;Plasma kallikrein light chain	Cyp4v3;Klkb1	1172.63	3041.77	1066.06	1501.35	1124.15		1741.09	3380.71	2758.76	4970.7	4438.62		3030.26	5710.45	1027.3	6274.47
Dickkopf-related protein 3	Dkk3	25643.1	18041	4424.14	26954.1	50843.8		2478.67	10692.7	11374.4	6233.01	9969.59		5490.61	16948.6	1033.31	5159.44
Elongation factor 1-alpha 1;Elongation factor 1-alpha 2	Eef1a1;Eef1a2	314.429	8326.68	744.297	3448.06	1797.71		1160.55	276.211	2222.12	1283.12	960.003		2170.99	869.604	14.8252	500.184
Elongation factor 2	Eef2	389.385	2543.58	104.395	1390.98	325.479		220.671	88.7408	476.742	225.812	556.884		686.704	319.481	76.9551	141.826
EGF-containing fibulin-like extracellular matrix protein 1	Efemp1	5711.68	2589.44	168.381	3566.82	5519.34		775.483	2945.82	4856.76	2806.42	2566.48		999.781	3782.85	554.766	1579.96
Epidermal growth factor receptor	Egfr	424.579	1340.05	1254.39	1109.36	1319.97		317.954	1270.55	1521.79	1381.74	2874.83		1098.41	2305.12	422.787	1509.26
Alpha-enolase	Eno1	4213.69	8348.26	3474.91	23390.8	19683.4		3641.35	2484.01	7927.17	3327.22	3971.55		4196.86	4285.74	133.079	1811.13
Ectonucleotide pyrophosphatase/phosphodiesterase family member 2	Enpp2	4618.9	1704.1	51.2836	2861.48	3914.19		85.5964	1650.72	2077.55	734.579	758.513		255.498	2197.02	317.748	341.654
Coagulation factor X;Factor X light chain;Factor X heavy chain;Activated factor Xa heavy chain	F10	429.863	1326.49	262.19	661.213	2273.62		66.2723	1461.96	887.661	995.655	1251.11		390.933	1461.65	456.051	2414.89
Coagulation factor XII;Coagulation factor XIIa heavy chain;Coagulation factor XIIa light chain	F12	1009.52	3380.97	440.92	1603.87	820.425		1535.99	4456.36	3953.94	6445.24	6811.97		4104.74	7195.48	4664.03	7697.67
Coagulation factor XIII B chain	F13b	62.7373	371.823	68.0847	93.4536	68.2178		33.0754	185.242	101.791	43.1383	85.0363		149.605	138.147	24.4298	157.49
Prothrombin;Activation peptide fragment 1;Activation peptide fragment 2;Thrombin light chain;Thrombin heavy chain;Prothrombin	F2	5184.77	14640.7	3171.37	5211.47	6235.05		5135.39	14654.3	10955.3	16456.5	15551.5		8286.18	21857	8531.87	21137
Fatty acid-binding protein, epidermal	Fabp5	840.639	1294.97	107.528	913.893	12674.5		453.969	505.731	2278.05	2292.19	2951.97		565.003	1822.23	9.39517	387.555
Protein FAM3C	Fam3c	3310.92	2398.93	315.192	4194.63	6381.98		314.385	1964.6	1758.6	1035.37	764.994		765.827	1858.03	23.3297	797.612
Fibulin-1	Fbln1	10897.9	7942.84	1301.54	11856.1	13850.7		2377.89	4583.33	6530.1	6422.47	4631.74		3092.43	5294.32	474.323	2116.57
Fetuin-B	Fetub	5897.99	9824.26	3867.8	8707.33	9163.28		3427.95	9167.57	9761.04	11220.3	12828.4		7148.64	12227.9	9327.31	17346.3
Fibrinogen alpha chain;Fibrinopeptide A;Fibrinogen alpha chain	Fga	4277.64	10288.5	4741.76	5267.7	7741.04		6162.14	9597.95	8961.94	11052.6	29556.2		8148.56	19682.5	3569.2	7458.23
Fibrinogen beta chain;Fibrinopeptide B;Fibrinogen beta chain	Fgb	908.253	1778.03	407.65	1173.51	2030.52		799.497	2829.81	2442.66	3109.48	15486.8		1211.92	10311.2	1238.51	6309.51
Fibrinogen gamma chain	Fgg	1167.59	2062.99	75.1254	1408.16	2812.9		102.807	3534.28	2950.97	2718.1	16153.5		760.894	13396.2	165.607	6147.16
Fibronectin;Anastellin	Fn1	2130.38	4659.58	480.627	1860.68	2521.17		2103.94	5253.39	2455.45	2670.32	6822.78		3123.17	7009.88	386.154	5893.08
Follistatin-related protein 1	Fstl1	2892.8	791.205	83.5745	2252.81	2726.49		54.1868	327.542	557.458	293.861	354.724		148.536	361.525	126.196	173.721
Glyceraldehyde-3-phosphate dehydrogenase	Gapdh;Gm3839	1301.35	5643.35	5944.11	10084.9	7198.51		3696.88	996.921	4527.57	2445.27	2428.03		6198.13	2924.67	382.378	2268.7
Vitamin D-binding protein	Gc	39218.9	54301.7	15221.9	55039.6	45664.3		19982.9	44271.1	52969.8	66017.5	52276.4		38104.6	68805.3	71861.5	69986.5
Nucleoside diphosphate kinase;Nucleoside diphosphate kinase B	Gm20390;Nme2	439.877	837.602	1964.87	2235.17	1151.94		1962.72	344.148	901.332	564.526	722.93		1452.21	435.617	50.3573	251.084
Complement factor B;Complement factor B Ba fragment;Complement factor B Bb fragment	Gm20547;Cfb	7791.59	25221.2	6476.97	13892.1	18141.4		6767.91	20995.4	20780.3	32021.2	36163.3		14996.9	25657.5	9696.46	31757.4
Ganglioside GM2 activator	Gm2a	726.036	486.112	27.5528	755.975	1344.32		38.0557	454.245	359.429	269.552	393.254		68.0673	670.996	19.6101	309.05
Glucose-6-phosphate isomerase	Gpi	845.636	703.912	707.067	5778.65	5028.38		484.703	207.315	2268.72	517.209	839.471		1012.65	1078.91	23.1647	312.299
Phosphatidylinositol-glycan-specific phospholipase D	Gpld1	1056.2	3790.74	832.051	1326.9	2221.07		227.649	2398.08	2127.89	2370	2648.46		2365.5	5169.45	833.329	4338.93
Glutathione peroxidase 3	Gpx3	3281.6	833.464	1236.77	3184.82	4885.76		1615.24	2660.43	2256.72	2322.72	1779.43		1248.71	1813.08	1092.99	1338.16
Granulins;Acrogranin;Granulin-1;Granulin-2;Granulin-3;Granulin-4;Granulin-5;Granulin-6;Granulin-7	Grn	251.7	272.503	24.9427	305.318	337.422		122.962	131.614	404.605	180.844	252.767		42.0069	394.562	65.8179	37.3527
Gelsolin	Gsn	14596.2	28962.7	7534.41	16197.7	14702.6		17384.7	46703.6	31704.3	38367	50068.9		23196.5	31471.5	18987	40852.7
Glutathione S-transferase P 1;Glutathione S-transferase P 2	Gstp1;Gstp2	1411.24	1268.19	1843.79	9226.86	5472.43		2680.32	3101.5	4832.51	1245.82	3937.46		3246.57	4713.95	182.216	3200.83
H-2 class I histocompatibility antigen, Q10 alpha chain	H2-Q10	357.306	1550.99	877.264	534.342	165.739		34.469	1507.64	1349.78	1160.3	1920.21		1048.8	2300.64	717.783	1327.46
Hemoglobin subunit alpha	haemaglobin alpha 2;Hba	555733	329069	3.76005e+06	213190	115645		3.30505e+06	984540	1.30386e+06	1.2239e+06	891127		2.43286e+06	72145.3	141218	12213.3
	Hbbt1	596368	289293	3.25669e+06	177432	116573		2.61119e+06	855953	1.022e+06	986619	700177		2.13361e+06	52647.6	173484	11803.6
Hepatocyte growth factor activator;Hepatocyte growth factor activator short chain;Hepatocyte growth factor activator long chain	Hgfac	384.598	1343.23	64.3876	307.992	587.996		203.517	1244.67	757.253	1370.09	850.748		706.95	1362.64	136.701	694.105
Hemopexin	Hpx	141829	209749	66273.7	162166	180863		112398	190978	139943	204813	240692		113979	242266	241673	194598
Histidine-rich glycoprotein	Hrg	4312.14	10664.5	1427.64	4953.09	3873.73		3283.73	9380.01	7686.21	12471.8	12741.7		7475.46	14914.8	2373.44	16049
78 kDa glucose-regulated protein	Hspa5	407.609	3204.61	211.848	2689.56	724.061		119.971	63.9239	528.434	277.418	521.522		242.066	310.64	38.0835	107.35
Heat shock cognate 71 kDa protein	Hspa8	1487.25	5467.02	4064.85	8715.66	2352.39		5744.19	736.938	3350.3	1672.55	2477.35		4026.82	1758.94	94.1691	717.72
Basement membrane-specific heparan sulfate proteoglycan core protein;Endorepellin;LG3 peptide	Hspg2	7335.02	3406.02	756.975	6721.75	7336.52		261.467	1054.21	1821.5	1458.73	1176.88		370.448	863.647	250.31	356.461
Serine protease HTRA1	Htra1	447.993	74.9997	2.91772	79.8411	166.673		36.9701	131.5	279.349	64.3048	114.525		46.8667	79.9791	20.1898	18.932
Inhibitor of carbonic anhydrase	Ica;1300017J02Rik	5049.78	7076.62	1403.33	6831.86	6474.86		2899.63	8054.58	6814.31	10177.3	11300.1		5230.52	10485	5402.63	13636.9
Insulin-like growth factor-binding protein complex acid labile subunit	Igfals	1517.64	3328.23	1703.88	1843.71	1363.86		595.151	3793.47	1045.32	970.371	2289.77		958.944	3249.17	434.074	3693.15
Insulin-like growth factor-binding protein 2	Igfbp2	1767.41	767.521	68.9373	832.024	691.27		303.505	1194.74	1449.37	389.768	433.662		522.582	1372.4	643.921	820.249
Insulin-like growth factor-binding protein 4	Igfbp4	1061.92	604.426	28.5152	951.114	2202.93		62.5344	512.458	834.668	451.38	614.35		157.106	619.437	64.9527	500.889
Insulin-like growth factor-binding protein 7	Igfbp7	3785.22	1515.91	251.16	3476.14	2957.31		291.035	1889.79	2348.47	1298.81	1235.39		493.809	1023.7	95.6413	681.695
Ig alpha chain C region	Igha	2877.7	3676.81	648.878	841.139	460.081		10748.5	6257.05	7083.2	9687.57	3994.33		3585.39	6337.17	678.778	8494.43
	Ighg1	485.769	662.065	151.023	612.725	182.072		1584.02	8240.58	2018.04	1812.1	3553.16		1653.42	10777.1	130.517	4085.97
Ig gamma-2B chain C region	Ighg2b;Igh-3	2791.36	1636.24	122.463	2050.71	189.332		1434.3	9311.99	2012.15	1139.7	872.057		578.923	24273.5	30812.6	3475.34
Ig gamma-3 chain C region	Ighg3	834.473	795.844	51.7996	937.156	1509.47		2210.04	10631.7	3628.32	2006.13	7650.03		5330.77	9843.07	119.848	17845.3
Ig mu chain C region	Ighm	1264.46	3688.99	2264.76	1308.08	1254.89		6786.16	5835.49	4310.28	3964.11	11571.1		7766.6	12182.9	13048.5	3835.25
Interleukin-1 receptor accessory protein	Il1rap	801.181	1803.7	357.115	1175.43	1374.58		783.558	2333.01	1248.66	2906.08	2333.55		1390.2	3501.93	719.417	3794.14
Inter-alpha-trypsin inhibitor heavy chain H1	Itih1	3189.09	7856.24	1741.56	3119.04	4380.56		3365.85	8179.32	6468.31	6932.19	8239.14		5648.45	8689.34	2948.15	12336
Inter-alpha-trypsin inhibitor heavy chain H2	Itih2	9239.42	16993.6	3640.78	6485.8	7200.95		9801.1	14533.3	9345.81	13288.7	18532.4		9270.65	16527.2	7046.34	17822.4
Inter-alpha-trypsin inhibitor heavy chain H3	Itih3	1753.72	3105.32	804.062	2177.28	1927.63		1198.16	3775.65	1679.93	3092.93	5287.38		1279.99	3523.55	2334.45	4201.35
	Itih4	2646.83	8102.93	2213.87	2974.25	2092.96		4753.09	9978.67	6783.54	8951.21	15050.7		4685.63	7763.07	12282.1	10132.1
Kininogen-1;Kininogen-1 heavy chain;Bradykinin;Kininogen-1 light chain	Kng1	44351.8	90615.3	19610.3	47429	41551.9		38335.7	84565.4	70428.5	92155.2	105847		55732.6	109882	94596.9	100228
	Kng2	5060.57	10762.8	2132.27	4305.98	3769.87		5782.01	9246.07	6183.75	11162.9	12305.1		7114.82	12838.3	12126.8	15963.7
Phosphatidylcholine-sterol acyltransferase	Lcat	665.68	1127.74	118.752	273.669	169.756		88.7262	528.53	768.391	1057.55	1103.78		602.388	634.139	213.861	350.448
L-lactate dehydrogenase;L-lactate dehydrogenase A chain	Ldha	1406.08	3185.46	3929.44	4285.59	2381.66		3909.81	870.698	2421.88	1814.98	1474.87		3642.4	1550.01	32.5453	791.436
Leukemia inhibitory factor receptor	Lifr	1120.6	2284.93	645.309	2299.37	1509.57		970.01	1239.72	978.461	2593.9	3267.07		1884.74	1697.22	692.464	1110
	Lrg1	1320.84	2143.88	470.322	3382.63	2987.66		814.033	2151.04	2562.47	3996.45	5570.95		2293.32	3343.58	10118.5	3169.79
Lumican	Lum	2196.46	3090.81	357.834	1274.62	1045.97		1175.38	2149.68	1459.26	2601.39	1549.27		1651.75	1559.69	2039.87	2442.84
Lactadherin	Mfge8	2101.25	825.748	88.6684	1663.72	1914.56		86.7939	304.575	1249.44	276.067	294.967		98.4068	605.404	32.7011	114.372
Murinoglobulin-1	Mug1	27267.8	105115	51226.3	70739.6	70604.4		35180.9	81818.5	126893	188082	227760		124889	189848	28665.6	209819
Major urinary protein 6;Major urinary proteins 11 and 8	Mup4;Mup9;Mup6;Mup8;Mup19	1172.95	1492.31	149.042	3433.84	2821.51		199.521	274.878	3325.94	2619.83	3028.49		1486.33	2313.74	3280.33	5113
Neuroblastoma suppressor of tumorigenicity 1	Nbl1	393.686	255.506	67.2831	217.298	602.598		86.4855	171.432	211.286	119.377	103.564		95.343	209.031	123.805	85.038
Neural cell adhesion molecule 1	Ncam1	1862.85	1658.36	266.289	3007.53	6125.75		179.503	807.691	1547.47	562.325	1146.71		334.069	2115.19	40.3699	337.186
Nidogen-1	Nid1	7499.21	3768.92	390.017	7013.3	9615.39		311.473	515.023	722.806	583.028	425.808		518.706	499.527	579.951	42.3971
	Obp1a	442.762	106.881	143.433	219.752	279.972		562.692	614.743	35158.8	866.455	5147.33		128.714	286.527	3901.1	283.13
Alpha-1-acid glycoprotein 1	Orm1	2039.49	5822.94	1240.74	5680.23	3591.8		3236.82	7604.04	4302.98	5552.34	7711.41		3960.62	6057.95	21946.5	7061
Protein deglycase DJ-1	Park7	157.382	439.744	1296.39	2013.82	1760.44		872.067	433.231	1135.22	435.591	607.511		907.286	310.598	172.84	113.642
ProSAAS;KEP;Big SAAS;Little SAAS;Big PEN-LEN;PEN;PEN-20;PEN-19;Little LEN;Big LEN	Pcsk1n	2738.2	1824.9	347.966	2202.65	3076.48		269.924	895.656	1752.88	577.222	944.508		575.759	1319.42	118.431	349.868
Profilin-1;Profilin	Pfn1	109.301	58.024	167.544	1389.43	1127.77		57.428	151.572	53.216	62.0636	40.4276		172.119	52.9113	16.6971	124.935
Phosphoglycerate kinase 1;Phosphoglycerate kinase	Pgk1	1733.5	2397.68	1209.06	6276.43	4446.34		982.483	549.972	1748.99	628.176	1062.12		1621.39	1675.73	11.4634	873.872
N-acetylmuramoyl-L-alanine amidase	Pglyrp2	1020.6	618.481	107.659	1180.82	780.638		133.503	640.563	303.695	1180.84	1623.15		607.885	1336.5	186.748	1658.33
Pyruvate kinase PKM	Pkm	4238.07	13047.7	1738.32	23775.5	17043.6		2246.49	3593.22	11767.9	5934.66	8044.94		7725.76	8922.87	32.3963	3655.71
Plasminogen;Plasmin heavy chain A;Activation peptide;Angiostatin;Plasmin heavy chain A, short form;Plasmin light chain B	Plg	19635.4	43327	8948.12	24801.1	22567.8		12806.7	37133.9	30645.5	37395.8	39529.9		24660	57002.1	18601.5	57084.7
Phospholipid transfer protein	Pltp	1513.84	1247.45	104.407	1501.27	2535.69		280.611	1026.36	742.777	530.84	526.519		281.208	1007.63	89.7519	590.563
Serum paraoxonase/arylesterase 1	Pon1	1165	3835.61	1320.23	642.446	983.855		1118.47	4219.19	2076.3	3616.49	3423.49		3299.04	5132	1091.56	5680.1
Peptidyl-prolyl cis-trans isomerase A;Peptidyl-prolyl cis-trans isomerase A, N-terminally processed	Ppia	1407.71	1769.33	1436.75	8320.83	4849.85		1045.36	971.617	3773.82	1394.46	2030.21		1838.93	2157.08	65.3542	567.955
Peroxiredoxin-1	Prdx1	547.344	1777.79	2366.8	2831.18	2233.89		2511.37	524.747	3352.71	2006.44	3244.31		2119.06	2136.01	25.7513	774.176
Peroxiredoxin-2	Prdx2	3593.32	3241.14	70398.5	3191.77	2989.78		51331.3	6047.58	11118.3	8698.15	6426.08		33495.2	783.882	5363.95	150.569
Vitamin K-dependent protein S	Pros1	650.51	639.39	21.5717	526.556	358.785		10.2923	296.245	173.862	278.874	114.859		29.8378	462.428	64.7623	730.041
Prosaposin	Psap	967.004	102.196	66.5496	899.083	1751.11		81.4988	381.584	1152.91	557.811	572.333		118.409	1184.41	20.3192	191.388
Prostaglandin-H2 D-isomerase	Ptgds	203658	78614.2	13062.8	178746	247569		14913.2	70973.6	103781	57533.4	76612.7		17822.9	105679	15725.2	41347
Sulfhydryl oxidase 1	Qsox1	2079.25	2922.8	430.98	3294.16	4547.68		673.767	2673.69	1925.84	1832.36	2198.44		1325.64	3632.08	2193.9	2983.92
Retinol-binding protein 3	Rbp3	410623	170641	35082.3	375876	563318		37028.5	100911	168250	56445.6	95241.2		37797.2	184120	9390.06	50104.4
Retinol-binding protein 4	Rbp4	1335.82	2016.21	1742.58	3507.06	2751.07		200.609	1787.53	2183.81	1386.26	2228.2		1094.29	1543.46	169.042	2389.49
Reelin	Reln	8634.68	4210.67	330.978	8712.14	36219		257.793	2627.36	3730.29	1070.48	1176.84		184.301	3739.42	336.152	1010.94
Ubiquitin-40S ribosomal protein S27a;Ubiquitin;40S ribosomal protein S27a;Ubiquitin-60S ribosomal protein L40;Ubiquitin;60S ribosomal protein L40;Polyubiquitin-B;Ubiquitin;Polyubiquitin-C;Ubiquitin;Ubiquitin-related 1;Ubiquitin-related 2	Rps27a;Gm8797;Uba52;Kxd1;Ubc;Ubb;Gm5239	6957.68	16930.2	30673.7	13001.7	16731.5		22932.2	5360.74	10030.2	7450	9670.28		16390.8	3740.2	401.13	1335.15
Protein S100-A6	S100a6	205.512	766.611	261.014	3170.58	440.226		255.701	735.204	2566.38	967.806	2608.64		136.452	1022.95	335.193	997.475
Secretogranin-3	Scg3	4230.08	2707.27	283.312	4558.26	6937.68		361.022	1983.83	3233.17	861.418	2268.06		607.882	2711.49	246.344	409.804
Selenoprotein P	Sepp1	866.149	2627.21	531.611	1003.17	549.027		857.598	2940.12	2763.59	2804.73	4141.3		2397.07	3949.48	840.183	4752.81
Protein Z-dependent protease inhibitor	Serpina10	252.879	525.817	82.1056	305.795	73.7573		303.633	443.468	361.953	811.388	1177.4		222.586	822.328	209.807	887.179
Alpha-1-antitrypsin 1-2	Serpina1b	21980	21453.1	8252.44	38932	29507.3		8940.06	25565.6	24464	46392.4	41180.8		35935.2	25333.4	109613	26632.5
Alpha-1-antitrypsin 1-4	Serpina1d	186080	256136	119955	281875	324628		92677	166243	379310	348596	361618		252698	572603	493497	844850
Serine protease inhibitor A3K	Serpina3k	35139	34524.8	11657.8	102999	108335		4337.59	62114.8	43881.3	46895.7	52247.1		20396.2	170.253	967.983	110.988
Serine protease inhibitor A3N	Serpina3n	2599.48	3429.59	1271	1709.32	3799.52		707.08	4047.81	3422.79	4660.42	4049.01		2744.49	5210.96	2568.43	4045.13
Corticosteroid-binding globulin	Serpina6	19719.6	22910.8	1759.36	9298.18	10610		12631.7	22771.3	6662.03	8445.32	6750.54		4082.26	10430.8	17481.6	12792.3
Antithrombin-III	Serpinc1	19951	20143.9	5711.86	22130.8	17732.2		7534.62	28272.5	20987.1	24379.9	20675.2		13458.9	38598.6	38225.7	32309.6
Heparin cofactor 2	Serpind1	2362.15	3596.67	809.382	2590.22	3600.77		1170.65	3205.96	3880.55	4862.83	4964.02		3110.16	6018.7	2506.07	7729.4
Pigment epithelium-derived factor	Serpinf1	2875.93	2583.55	350.862	1504.91	1921.11		472.546	3509.07	3073.44	3097.16	3234.49		1819.42	3792.17	919.872	3624.56
Alpha-2-antiplasmin	Serpinf2	14263.2	33079.2	5808.51	16131.5	17519.7		10400.2	25792.8	27203.5	39416.6	48945		22625.8	53868.2	16266.6	70104.7
Plasma protease C1 inhibitor	Serping1	6138.46	10982.5	1970.96	6502	7021.02		3287.9	10969.4	6419.17	8677.7	11855.6		5400.16	9810.5	6006.7	12713.2
Extracellular superoxide dismutase [Cu-Zn]	Sod3	755.977	489.329	231.536	474.078	278.432		331.476	414.438	528.163	351.938	432.873		381.824	621.379	214.643	525.376
SPARC	Sparc	28888.2	6765.79	1266.93	28576.7	32528.3		435.547	3788.27	3760.21	2215.38	2405.08		1263.13	2021.92	327.036	863.606
SPARC-like protein 1	Sparcl1	8372	5800.36	668.941	8948.41	13144.6		973.191	3365.58	4898.29	2820	3820.81		1432.95	6129.32	320.285	1527.08
Spondin-1	Spon1	1970.04	800.24	69.9599	2857.08	2978.68		23.1656	574.939	1334.15	517.648	398.793		25.6804	1003.01	154.969	357.157
Spectrin alpha chain, erythrocytic 1	Spta1	335.188	1485.28	17712	217.74	957.61		13568.4	754.066	836.741	1016.75	1783.17		6753.18	1727.55	15.1865	1452.32
Alpha-N-acetylgalactosaminide alpha-2,6-sialyltransferase 1	St6galnac1	2292.92	3327.4	836.931	2788.66	2396.58		1837.26	3981.49	3595.09	8500.7	3805.14		1383.46	2931.44	5455.22	5748.96
Transcobalamin-2	Tcn2	755.284	124.544	27.7724	398.815	339.263		39.4515	449.543	224.976	558.007	570.121		70.4005	735.439	64.3655	865.326
Serotransferrin	Tf;Gm20425	351794	365772	49809.6	326386	444411		94457.4	445739	277317	342214	382655		273000	559193	777790	655844
Transketolase	Tkt	3541.37	15382	1616.56	46687.6	5560.64		1898.01	3070.02	13805.2	3955.96	4588.02		4700.97	5351.11	306.761	3620.49
Triosephosphate isomerase	Tpi1	624.87	1541.85	268.628	4617.65	2652.31		384.397	274.311	1344.07	744.691	1065.23		1023.98	955.057	127.447	472.127
Tripeptidyl-peptidase 1	Tpp1	3478.52	1311.34	9899.06	3802.04	5336.26		83.4719	846.224	1519.75	173.235	751.141		186.156	1195.59	166.085	124.752
Transthyretin	Ttr	22422.6	11071.6	2758.72	22782.8	29507.7		1032.77	13425.7	13273.8	8577.44	10324.4		6250.24	16349.5	1661.05	15513.9
Tubulin alpha-1B chain	Tuba1b	936.945	7388.33	716.667	8915.86	6185.66		349.857	1110.84	5771.38	1578.14	2617.01		3211.21	2186.06	251.435	1295.37
Tubulin beta-5 chain	Tubb5	494.188	3348.34	114.721	4317.97	2105.22		124.682	272.895	1963.39	546.423	1125.44		1439.27	972.231	162.686	418.956
Thioredoxin	Txn	284.401	507.092	1773.36	641.87	411.226		1694.76	68.272	245.649	678.339	939.442		1213.45	216.62	11.0502	44.7502
Synaptic vesicle membrane protein VAT-1 homolog	Vat1	112.356	231.837	103.272	400.347	1171.76		216.407	421.173	3634.18	490.215	2188.43		605.331	1769.02	98.8367	785.105
	Vmn1r4;Vmn1r8;Vmn1r7	699.611	8151.8	956.815	823.246	5502.76		3170.63	1746.83	3180.16	9377.81	7229.08		1546.53	20134.9	2047.71	19268.9
Vitronectin	Vtn	3912.81	5337.92	2335.53	4274.53	2916.47		3539.55	6462.23	6994.65	6740.85	11018.5		5125.79	8113.33	249.912	6493.42
Zinc finger CCCH-type antiviral protein 1-like	Zc3hav1l	3354.01	2897.34	117670	1016.94	407.372		137543	16559.2	16903.9	26667.3	12108.1		107834	1324.35	55.9664	69.7655
		45981.6	83497.4	17585.7	120758	134449		11991.2	78427.9	59851.3	63982.5	51116.2		35094.6	548021	137912	580331
		68061.4	126151	43916.6	143307	161259		28526.4	120719	110844	231059	173318		148826	200391	128044	292046
Ig kappa chain C region		1622.52	2305.27	570.969	1476.17	449.377		133.519	8706.18	2748.75	3457.32	1352.31		550.949	27808.9	12113.3	7040.56
		Relative abundance						Relative abundance						Relative abundance
